# Supplementary material for: Worldwide population distribution of the common LCE3C-LCE3B deletion associated with psoriasis and other autoimmune disorders
Source: BMC Genomics. 2013 Apr 17;14:261. doi: 10.1186/1471-2164-14-261 (PMC3639927; doi:10.1186/1471-2164-14-261)
Supplement: Additional file 3 — Supplementary Table 3. Log2 ratio values for each CNV locus (coordinates in hg18) in the populations analysed by aCGH against the Yoruba population. Information about the genes and SD overlapping these loci. [file 1471-2164-14-261-S3.xls]

## Sheet: Sheet1
Supplementary Table 3
	chr			BAN	PYG	ALG	FRA	BED	BRA	HAZ	CHB	YAK	MAYA	PIMA	OCE	genes	SD
1p36.13	chr1	16799335	16820764	-0.269291	-0.263324	-0.249139	-0.385107	-0.343653	-0.388455	-0.388422	0.0878253	-0.311962	-0.320346	-0.307353	-0.492688	NBPF1/CROCCL1	yes
1p36.13	chr1	16926445	16964322	-0.000966706	0.100946	0.381462	0.204034	0.229736	0.224242	0.237895	0.226687	0.465733	0.2235	0.494726	0.150912	MSTP9	yes
1p36.13	chr1	17082120	17094530	0.0743881	0.0462705	-0.00724461	-0.135144	-0.138216	-0.179422	-0.0826136	-0.164678	-0.0171993	-0.160673	-0.221132	-0.361612	-	yes
1p36.13	chr1	17104346	17124610	-0.0269138	-0.00233044	-0.121254	-0.17742	-0.20221	-0.257622	-0.179298	-0.214015	-0.180373	-0.25957	-0.422775	-0.198157	CROCC	yes
1p36.11	chr1	25482037	25505794	-0.125073	-0.149198	-0.366866	-0.32808	-0.179587	-0.237896	-0.0944521	0.174575	0.011981	-0.00950163	0.00334121	-0.047816	RHD	yes
1p21.1	chr1	103916579	103956820	-0.00391942	-0.188084	-0.146609	-0.200695	-0.116162	-0.121235	-0.177744	-0.300225	-0.275674	-0.270049	-0.22779	-0.224334	AMY2B	yes
1q21.3	chr1	150836485	150857129	-0.0306826	-0.132036	-0.29908	-0.195457	-0.210126	-0.313734	-0.149948	-0.263381	-0.119024	-0.270675	-0.668203	-0.184515	LCE3C/LCE3B	no
1q23.3	chr1	159750340	159762764	0.0496669	-0.0306715	0.101803	0.0490842	0.0860574	-0.0163754	0.063506	0.022703	0.0927269	0.0666791	0.437487	-0.00203614	FCGR2A/HSPA6	yes
1q31.3	chr1	195005521	195067823	0.0982573	0.272182	0.265328	0.333473	0.145674	0.162616	0.359751	0.414515	0.453061	0.404228	0.386429	0.131722	CFHR3/CFHR1	yes
1q44	chr1	246805522	246862088	0.0961887	0.147899	0.297478	0.164445	0.231057	0.157238	0.0590184	0.416578	0.237569	0.235981	0.209755	0.273647	OR2T10/OR2T11	yes
3p21.31	chr3	46771036	46823732	0.251306	0.026609	0.48932	0.427775	0.532706	0.603522	0.476794	0.552903	0.645722	0.485883	0.701338	0.692277	-	no
3q26.1	chr3	163997229	164101835	-0.026881	-0.353399	0.143506	0.188755	0.136973	0.33607	-0.0771916	-0.993703	-0.643875	-0.00889517	0.245637	-0.778444	-	no
3q29	chr3	196904350	196933373	0.0887941	0.125987	0.109516	0.185711	0.103995	0.163616	0.184906	0.338403	0.441298	0.258513	0.39828	0.257414	MUC20	yes
3q29	chr3	196943381	196950154	0.00913626	0.0203885	-0.124659	-0.0520264	0.0283784	-0.27326	-0.248825	-0.327316	-0.266474	-0.167501	-0.305614	-0.467531	MUC20	no
4q13.2	chr4	69057736	69165872	-0.240652	-0.205947	-0.0962534	-0.0191445	-0.104813	-0.332465	-0.484593	-0.991058	-0.713747	-0.188131	-0.535877	-0.463475	UGT2B17	yes
5p15.33	chr5	771311	826103	-0.121312	-0.272482	-0.0229234	-0.188245	-0.215993	-0.397881	-0.316961	-0.20252	-0.440694	-0.380641	-0.215991	-0.455505	-	yes
5q35.3	chr5	180342861	180362394	-0.111591	-0.0373574	-0.22584	-0.328537	-0.141338	-0.0833971	-0.158578	-0.331331	-0.33123	-0.381871	-0.424439	-0.00294763	BTNL3	yes
6p22.1	chr6	29962850	29981989	-0.0147887	0.0541311	-0.0991801	-0.0799353	-0.0547766	-0.074764	-0.0326781	-0.0493347	0.0172099	-0.0673906	-0.295997	-0.551319	HLA-H/HCG2P7	yes
6p21.32	chr6	32586132	32605359	-0.0296446	0.308194	-0.00850754	0.226389	0.207948	0.183141	0.235703	0.299263	0.00081614	0.0985613	0.13086	0.594786	HLA-DRB5/HLA-DRB6/HLA-DRB1	yes
6p21.32	chr6	32711958	32728546	0.0120795	0.00178627	-0.0110491	-0.0307232	-0.0940494	-0.0692165	0.0995371	-0.0440187	-0.114243	-0.510527	-0.430849	0.252355	HLA-DQA1	no
6q14.1	chr6	79035892	79080047	-0.221693	-0.106233	-0.478266	-0.353079	-0.468745	-0.290619	-0.246737	0.128596	-0.182761	-0.126008	-0.091831	-0.126318	-	no
6q27	chr6	165645538	165657655	-0.173313	-0.27978	0.165964	0.624871	0.489633	0.455741	0.422445	0.569689	0.1576	0.124928	0.824505	0.401841	-	no
7q34	chr7	141413353	141438563	0.155337	0.0869268	0.00957455	-0.254936	-0.010617	-0.159209	-0.130512	-0.38591	-0.063933	0.0819796	-0.205028	0.061779	MGAM	no
7q34	chr7	142159155	142171665	-0.00194709	-0.0213056	-0.317005	-0.0942526	-0.28704	-0.447161	-0.350646	-0.763135	-0.52167	-0.0387498	-0.409846	-0.898264	TRY6	yes
8p11.23	chr8	39356596	39505315	-0.0372741	-0.0548501	-0.039599	0.00642359	-0.00302541	-0.0165407	-0.0544817	-0.123684	-0.107171	-0.0569057	-0.0440228	-0.150055	ADAM5P/ADAM3A	yes
11p15.4	chr11	4219394	4323895	-0.201636	-0.228611	-0.319615	-0.266231	-0.293859	-0.272787	-0.243499	0.00269166	-0.29077	-0.324903	-0.298547	-0.595658	-	yes
11q11	chr11	55124731	55195049	0.178892	0.101394	-0.149341	-0.0730396	-0.109113	-0.342567	-0.151168	-0.443436	-0.0822163	-0.818415	-0.613699	-0.874951	OR4C11/OR4P4/OR4S2/OR4C6	no
13q21.1	chr13	56658480	56673242	0.0572811	0.0529497	0.463856	0.432524	0.478588	0.66168	0.474184	0.73513	0.561366	0.715964	0.745238	0.674597	-	no
14q24.3	chr14	73071405	73092077	-0.122837	0.00579462	-0.149084	-0.123773	-0.224511	-0.0617608	-0.118297	-0.65947	-0.420939	-0.292588	-0.565903	0.185086	HEATR4/ACOT1	yes
14q32.33	chr14	105343151	105369103	0.0625991	0.0154813	0.266816	0.247553	0.0678244	0.164728	0.176177	0.057693	-0.302217	-0.360019	-0.159596	-0.156285	-	no
14q32.33	chr14	105602757	105630148	-0.0701657	0.00281745	-0.112934	-0.10122	-0.168768	-0.189514	-0.22292	-0.118011	-0.425149	-0.0171787	-0.0446188	-0.102186	-	no
14q32.33	chr14	105857194	105881323	0.062632	-0.00287184	0.182026	0.281938	0.398926	0.355011	0.362337	0.0628735	0.210379	0.428592	0.577431	0.118942	-	yes
14q32.33	chr14	106223138	106251140	0.0581091	0.0423368	-0.236313	-0.192698	-0.174294	-0.212039	-0.17106	-0.509689	-0.299191	-0.304699	-0.305397	-0.201094	-	no
15q11.2	chr15	18722596	18790648	-0.0711977	-0.0597185	-0.037785	-0.14519	-0.0415437	-0.105253	-0.134214	0.0131788	-0.0838462	-0.166228	-0.355565	-0.282289	-	yes
15q11.2	chr15	18810005	18884495	-0.0631928	-0.120473	-0.114838	-0.261398	-0.0866412	-0.165541	-0.201595	-0.0232824	-0.111819	-0.46221	-0.814802	-0.472708	-	yes
15q11.2	chr15	19109125	19130807	-0.0996084	-0.210375	-0.0514164	-0.223615	-0.0132104	-0.0927383	-0.188168	0.403753	-0.0524837	-0.267026	-0.377642	-0.131869	BCL8	yes
15q11.2	chr15	19206780	19355702	-0.0543849	-0.129231	0.00545388	-0.13222	0.0189298	-0.123954	-0.156738	0.306625	-0.0223111	-0.22929	-0.31028	-0.143437	BCL8	yes
15q11.2	chr15	19465360	19786714	-0.0516613	-0.218496	0.0543894	-0.037611	0.101941	0.0885645	-0.0911837	0.463299	0.086046	0.00440924	-0.134139	-0.0571204	LOC727924	yes
15q11.2	chr15	19805961	19886899	0.00416508	-0.0198974	-0.164637	-0.278721	-0.0207724	-0.130133	-0.230458	-0.100576	-0.265504	-0.438815	-0.447084	-0.346138	LOC727924/OR4M2/OR4N4	yes
15q11.2	chr15	19910868	19988363	0.066036	0.0130549	-0.100423	-0.198746	0.0267514	-0.126553	-0.191746	-0.109084	-0.212775	-0.285895	-0.287108	-0.189682	OR4N3P	yes
15q11.2	chr15	20010560	20079994	0.0532348	0.0594725	-0.133679	-0.20759	0.0174596	0.00513511	-0.173465	-0.102875	-0.256255	-0.364696	-0.263097	-0.345861	-	yes
16p13.11	chr16	14956178	15023080	-0.0471043	-0.086669	-0.0304937	-0.0262246	-0.0061131	-0.0889934	-0.150549	-0.221761	-0.204149	-0.346083	-0.284113	-0.478258	PDXDC1	yes
16p12.1	chr16	22625781	22687813	0.0381857	0.0453265	0.0546625	0.0694062	0.0734279	0.0652938	0.0657079	-0.0129639	0.0412148	0.0492376	-0.0602419	0.630229	-	no
16p11.2	chr16	32105105	32748408	-0.0745228	-0.0890598	-0.208344	-0.165146	-0.15965	-0.152381	-0.172366	-0.186446	-0.18753	-0.373842	-0.446196	-0.303709	TP53TG3B/TP53TG3	yes
16p11.2	chr16	33433059	33539082	-0.035926	-0.0512342	-0.15737	-0.122607	-0.133964	-0.139691	-0.141478	-0.165571	-0.190644	-0.383095	-0.40281	-0.185247	-	yes
16q12.2	chr16	54354644	54390060	-0.0276701	-0.145189	-0.0862045	-0.124233	-0.0702161	-0.27798	-0.236874	-0.350498	-0.355685	-0.170386	-0.218215	-0.428674	CES4	yes
16q12.2	chr16	54400476	54422660	0.125853	0.163673	0.118596	0.265129	0.201555	0.37862	0.338796	0.447109	0.429597	0.308878	0.307683	0.482355	CES1	yes
16q22.1	chr16	68726558	68754278	-0.171468	-0.0256688	-0.046592	-0.0787007	-0.0140165	-0.124716	-0.151834	-0.087671	-0.0580275	-0.283021	-0.4295	0.0942146	PDPR	yes
17q12	chr17	31461589	31486599	-0.185355	0.0829321	-0.410267	-0.315737	-0.337013	-0.256423	-0.12172	-0.260914	-0.377904	-0.306128	-0.0747215	-0.431246	-	no
17q21.31	chr17	41587724	42049599	0.0562008	0.0251474	0.138952	0.227033	0.168445	0.17136	0.177116	0.0950415	0.187025	0.0843246	0.0528876	-0.0783616	KIAA1267/LRRC37A/ARL17/ARL17P1/NSF	yes
21p11.1	chr21	10069293	10084290	-0.163666	-0.333753	-0.237591	-0.281443	-0.253275	-0.204023	-0.278173	-0.0466167	-0.176506	-0.219957	-0.226333	-0.260603	BAGE/3/2/4/5	yes
21p11.1	chr21	10117899	10144936	-0.269308	-0.382663	-0.265313	-0.2698	-0.296365	-0.220756	-0.257666	0.330107	-0.127967	-0.242536	-0.152685	-0.179822	BAGE/3/2/4/5	yes
22q11.23	chr22	22701206	22731242	0.0930752	0.257863	0.0720165	0.193216	0.225595	0.304606	0.0307707	-0.361911	0.304755	0.311242	0.444918	0.140165	LOC391322/GSTT1/GSTTP2	yes
22q13.1	chr22	37689059	37715431	0.000660009	0.0437344	0.00535844	0.000419815	-0.0241443	0.0204221	-0.0798605	-0.167143	-0.207574	-0.194431	-0.34037	-0.989065	APOBEC3A/APOBEC3B	yes
