# Supplementary material for: Worldwide population distribution of the common LCE3C-LCE3B deletion associated with psoriasis and other autoimmune disorders
Source: BMC Genomics. 2013 Apr 17;14:261. doi: 10.1186/1471-2164-14-261 (PMC3639927; doi:10.1186/1471-2164-14-261)
Supplement: Additional file 4 — Supplementary Table 1. Population used by aCGH analysis. [file 1471-2164-14-261-S4.xls]

## Sheet: Sheet1
Supplementary Table 1. Populations used by aCGH analysis
Main Geographic Region	Population group	ID	Ethnic group	Origin	individuals
Sub-Saharan Africans	Pygmies*	PYG	Biaka Pygmies*	Central African Republic	51
			Mbuti Pygmies*	Democratic Republic of Congo
	Yoruba (HapMap)	YRI	Yoruba	Nigeria	40
	Bantu	BAN	Bantu N.E.	Kenya	20
			Bantu S.E. Pedi	South Africa
			Bantu S.E. S.Sotho	South Africa
			Bantu S.E. Tswana	South Africa
			Bantu S.E. Zulu	South Africa
			Bantu S.W. Herero	South Africa
			Bantu S.W. Ovambo	South Africa
North-Africans/Middle East	Algerian*	ALG	Mozabite*	Algeria (Mzab)	30
	Bedouin*	BED	Bedouin*	Israel (Negev)	49
Central-South Asians	Brahui	BRA	Brahui	Pakistan	25
	Hazara	HAZ	Hazara	Pakistan	25
Eastern-Asians	Chinese-Beijing (HapMap)	CHB	Han	China	46
	Yakut*	YAK	Yakut*	Siberia	25
Oceania	Oceania	OCE	Papuan	New Guinea	39
			NAN Melanesian	Bougainville
Europeans	French	FRA	French	France	29
Americans	Pima	PIMA	Pima	Mexico	25
	Maya	MAYA	Maya	Mexico	25
*Isolated populations
