# Supplementary material for: Worldwide population distribution of the common LCE3C-LCE3B deletion associated with psoriasis and other autoimmune disorders
Source: BMC Genomics. 2013 Apr 17;14:261. doi: 10.1186/1471-2164-14-261 (PMC3639927; doi:10.1186/1471-2164-14-261)
Supplement: Additional file 5 — Supplementary Table 2. Population used in LCE3C_LCE3B-del genotyping. [file 1471-2164-14-261-S5.xls]

## Sheet: Sheet1
Supplementary Table 2. Populations used in LCE3C_LCE3B-del genotyping
Main Geographic Region	Population group	ID	Ethnic group	Origin	individuals (CNV genotyping)	individuals (SNP genotyping)
Sub-Saharan Africans	Pygmies*	PYG	Biaka Pygmies*	Central African Republic	44	44
			Mbuti Pygmies*	Democratic Republic of Congo
	Mandenka	MAN	Mandenka	Senegal	17	17
	Yoruba (HGDP)	YRI	Yoruba	Nigeria	22	21
	Bantu	BAN	Bantu N.E.	Kenya	18	18
			Bantu S.E. Pedi	South Africa
			Bantu S.E. S.Sotho	South Africa
			Bantu S.E. Tswana	South Africa
			Bantu S.E. Zulu	South Africa
			Bantu S.W. Herero	South Africa
			Bantu S.W. Ovambo	South Africa
North-Africans/Middle East	Algerian*	ALG	Mozabite*	Algeria (Mzab)	26	26
	Bedouin*	BED	Bedouin*	Israel (Negev)	36	36
	Druze*	DRU	Druze*	Israel (Carmel)	37	37
	Palestinian	PAL	Palestinian	Israel (Central)	40	40
Central-South Asians	Brahui	BRA	Brahui	Pakistan	22	22
	Balochi	BAL	Balochi	Pakistan	18	18
	Hazara	HAZ	Hazara	Pakistan	17	16
	Makrani	MAK	Makrani	Pakistan	24	21
	Sindhi	SIN	Sindhi	Pakistan	21	20
	Kalash*	KAL	Kalash*	Pakistan	24	18
	Burusho	BUR	Burusho	Pakistan	23	22
Eastern Asians	Chinese (HGDP)	CHB	Han	China	34	23
	North-Eastern Asian	NEA	Mongola	China	34	34
			Tu	China
			Xibo	China
			Hezhen	China
	South-Eastern Asian	SEA	Dai	China	36	34
			Lahu	China
			She	China
			Naxi	China
	Yakut*	YAK	Yakut*	Siberia	11	11
	Japanese	JPN	Japanese	Japan	26	26
Oceania	Oceania	OCE	Papuan	New Guinea	35	34
			NAN Melanesian	Bougainville
Europeans	French	FRA	French	France	29	24
	Basque*	BASQ	French Basque*	France	21	21
	Sardinian*	SARD	Sardinian*	Italy	24	23
	Italian	ITL	North Italian	Italy (Bergamo)	17	17
			Tuscan	Italy
	Orcadian*	ORC	Orcadian*	Orkney Islands	16	13
	Russian	RUS	Russian	Russia	23	21
Americans	Pima	PIMA	Pima	Mexico	22	11
	Maya	MAYA	Maya	Mexico	21	14
	Karitiana	KAR	Karitiana	Brazil	17	17
	Surui*	SUR	Surui*	Brazil	15	15
*Isolated populations
